# Supplementary material for: Therapeutic subtypes of knee osteoarthritis: differential treatment effects among predicted endotypes in past clinical trials
Source: Arthritis Res Ther. 2026 May 7;28:133. doi: 10.1186/s13075-026-03825-7 (PMC13317274; doi:10.1186/s13075-026-03825-7)
Supplement: Supplementary file 1 — Supplementary Material 1. [file 13075_2026_3825_MOESM1_ESM.zip]

Archive with 2 entries (2 files):
- Supplementary file.docx
- Supplementary Material.docx
